# Supplementary material for: Animal agriculture exposures among Minnesota residents with zoonotic enteric infections, 2012–2016
Source: Epidemiol Infect. 2020 Mar 16;148:e55. doi: 10.1017/S0950268819002309 (PMC7078579; doi:10.1017/S0950268819002309)
Supplement: Supplementary file 1 [file S0950268819002309sup001.zip]

Archive with 4 entries (4 files):
- Klumb Supplementary Figure S4.docx
- Klumb Supplementary Figure S3.docx
- Klumb Supplementary Figure S2.docx
- Klumb Supplementary Figure S1.docx
